# Supplementary material for: Development of Herbal Mouthwash Powder Using a Self-Nanoemulsifying Drug Delivery System Containing Galangal Extract and Lemongrass Oil for Oral Candidiasis Treatment
Source: Pharmaceutics. 2025 Apr 23;17(5):546. doi: 10.3390/pharmaceutics17050546 (PMC12114958; doi:10.3390/pharmaceutics17050546)
Supplement: Supplementary file 1 [file pharmaceutics-17-00546-s001.zip]

Archive with 1 entries (1 files):
- pharmaceutics-3567425-supplementary.pdf
